# Supplementary material for: Chromosome Evolution in Connection with Repetitive Sequences and Epigenetics in Plants
Source: Genes (Basel). 2017 Oct 24;8(10):290. doi: 10.3390/genes8100290 (PMC5664140; doi:10.3390/genes8100290)
Supplement: Supplementary file 1 [file genes-08-00290-s001.zip]

Archive with 1 entries (1 files):
- genes-228396-supplementary.xlsx
