# Supplementary material for: Chromosome Evolution in Connection with Repetitive Sequences and Epigenetics in Plants
Source: Genes (Basel). 2017 Oct 24;8(10):290. doi: 10.3390/genes8100290 (PMC5664140; doi:10.3390/genes8100290)
Supplement: Supplementary file 1 [file genes-08-00290-s001.zip › genes-228396-supplementary.xlsx]

## Sheet: Sheet1
Species	Genome size (Mb)	No. of gene	Ty3-gypsy(%)	Ty3-gypsy(Mb)	Ty1-copia(%)	Ty1-copia(Mb)	LTR(%)	LTR(Mb)	Retrotransposons(%)	Retrotransposons(Mb)	Transposons(%)	Transposons(Mb)	Total repeats(%)	Total repeats(Mb)	Reference
Actinidia chinensis	616.1	39040	6.62	40.7858	5.49	33.8239	13.36	82.311	14.59	89.889	4.79	29.5112	19.38	119.4	[1]
Aegilops tauschii	4360	43150	31.25	1362.5	9.91	432.076	41.35	1802.86	44.03	1919.71	11.09	483.524	65.91	2873.68	[2]
Amborella trichopoda	748	26846	25.34	189.543	13.65	102.102	38.99	291.645	46.54	348.119	7.91	59.1668	60.96	455.981	[3]
Arabidopsis thaliana	125	25498	7.37	9.2125	2.29	2.8625	10.3	12.875	13.51	16.8875	5.68	7.1	19.19	23.9875	[4]
Arachis duranensis	1250	36734	18.14	226.75	3.17	39.625	44.74	559.25	52.65	658.125	8.8	110	61.73	771.625	[5]
Arachis ipaensis	1560	41840	1.86	29.016	2.98	46.488	45.72	713.232	57.58	898.248	10.73	167.388	68.5	1068.6	[5]
Asparagus officinalis	1308	32237	4.16	54.4128	24.27	317.452	28.43	371.864	47.9	626.532	5.19	67.8852	53	693.24	[6]
Atalantia buxifolia	328	28420	12.71	41.6888	12.79	41.9512	27.17	89.1176	27.67	90.7576	5.68	18.6304	41.8	137.104	[7]
Brachypodium distachyon	260	25532	16.05	41.73	4.86	12.636	18.38	47.788	23.33	60.658	4.77	12.402	28.1	73.06	[8]
Brassica oleracea	630	45758	8.01	50.463	12.68	79.884	22.7	143.01	23.6	148.68	12.71	80.073	36.31	228.753	[9]
Brassica rapa	485	41174	9.53	46.2205	9.93	48.1605	15.7	76.145	22.67	109.95	6.52	31.622	29.19	141.572	[9]
Cajanus cajan	833	48680	11.79	98.2107	6.22	51.8126	18.01	150.023	19.18	159.769	4.53	37.7349	51.67	430.411	[10]
Capsicum annuum	3480	34903	51.12	1778.98	6.01	209.148	58.04	2019.79	59.36	2065.73	5.42	188.616	75.93	2642.36	[11]
Carica papaya	370	28629	27.8	102.86	5.5	20.35	33.3	123.21	40	148	0.2	0.74	51.9	192.03	[12]
Chenopodium pallidicaule	337	17961	18.67	62.9179	7.01	23.6237	25.65	86.4405	27.27	91.8999	7.66	25.8142	48.86	164.658	[13]
Chenopodium quinoa	1448	44776	28.46	412.101	8.22	119.026	36.84	533.443	45.26	655.365	6.24	90.3552	62.3	902.104	[13]
Chenopodium suecicum	536	21861	23.26	124.674	4.21	22.5656	27.34	146.542	30.09	161.282	3.76	20.1536	52.2	279.792	[13]
Chlamydomonas reinhardtii	120	15143	0.34	0.408	0.07	0.084	0.75	0.9	4.7	5.64	1.69	2.028	14.4	17.28	[14]
Chlorella variabilis	46.2	9791	1.36	0.62832	0.93	0.42966	2.29	1.05798	4.65	2.1483	0.15	0.0693	11.96	5.52552	[15]
Cicer arietinum	738	28269	19.75	145.755	18.45	136.161	43.94	324.277	45.64	336.823	9.32	68.7816	58.14	429.073	[16]
Citrus ichangensis	391	32067	7.61	29.7551	8.89	34.7599	18.76	73.3516	18.49	72.2959	5.46	21.3486	37.21	145.491	[7]
Citrus maxima	406	32579	13.74	55.7844	12.92	52.4552	29.32	119.039	29.63	120.298	5.31	21.5586	42.11	170.967	[7]
Citrus sinensis	367	29445	9.77	35.8559	7.84	28.7728	17.8	65.326	18.21	66.8307	2.28	8.3676	20.5	75.235	[17]
Cucumis melo	450	22427	7.2	32.4	5.5	24.75	12.7	57.15	14.7	66.15	5	22.5	19.7	88.65	[18]
Cucumis sativus	350	26682	3.86	13.51	5.51	19.285	10.37	36.295	12.16	42.56	2.88	10.08	24	84	[19]
Ectocarpus siliculosus	214	16256	2.2	4.708	2.4	5.136	4.6	9.844	9.4	20.116	2.6	5.564	22.4	47.936	[20]
Elaeis guineensis	1800	34802	1.25	22.5	5.18	93.24	7.37	132.66	8.31	149.58	0.31	5.58	9.41	169.38	[21]
Emiliania huxleyi	141.7	30569	0.005	0.007085	0.439	0.622063	0.76	1.07692	1.12	1.58704	3	4.251	64	90.688	[22]
Fragaria vesca	240	34809	6.39	15.336	5.33	12.792	15.93	38.232	16.37	39.288	6.44	15.456	23.85	57.24	[23]
Glycine max	1115	46430	29.52	329.148	12.47	139.041	41.99	468.189	42.24	470.976	16.5	183.975	61.01	680.261	[24]
Glycine soja	868	52395	18.87	163.792	9.65	83.762	30.89	268.125	32.81	284.791	6.63	57.5484	41.91	363.779	[25]
Gossypium arboreum	1694	41330	55.8	945.252	5.5	93.17	61.3	1038.42	66.38	1124.48	1.64	27.7816	67.61	1145.31	[26]
Gossypium hirsutum	2500	70478	25.33	633.25	5.72	143	50.2	1255	52.29	1307.25	1.08	27	64.75	1618.75	[27]
Gossypium raimondii	775.2	4.976	33.83	262.25	11.1	86.0472	46.07	357.135	48.91	379.15	4.54	35.1941	56.59	438.686	[28]
Hevea brasiliensis	2150	68955	27.51	591.465	5.31	114.165	33.1	711.65	34.23	735.945	1.12	24.08	71.43	1535.75	[29]
Hordeum vulgare	4289	41949	21.3	913.557	16	686.24	75	3216.75	75.2	3225.33	5.3	227.317	80.8	3465.51	[30]
Humulus lupulus	2570	41228	12.72	326.904	4.23	108.711	32.29	829.853	32.58	837.306	0.72	18.504	34.35	882.795	[31]
Jatropha curcas	410	4.929	19.6	80.36	8.03	32.923	29.86	122.426	29.91	122.631	2.04	8.364	37.17	152.397	[32]
Linum usitatissimum	373	43384	8.31	30.9963	9.79	36.5167	18.4	68.632	20.62	76.9126	3.8	14.174	24.4	91.012	[33]
Lolium perenne	2000	28455	20.33	406.6	7.05	141	27.43	548.6	28.82	576.4	3.53	70.6	33.29	665.8	[34]
Lotus japonicus	472	30799	8.81	41.5832	7.16	33.7952	18.02	85.0544	19.23	90.7656	3.31	15.6232	32.97	155.618	[35]
Malus × domestica	742	57386	25.2	186.984	5.5	40.81	31.1	230.762	37.6	278.992	0.9	6.678	42.4	314.608	[36]
Manihot esculenta	582	33033	27.86	162.145	4.17	24.2694	32.53	189.325	33.73	196.309	1.84	10.7088	48.99	285.122	[37]
Medicago truncatula	500	47845	5.7	28.5	4.1	20.5	24.2	121	26.5	132.5	3.4	17	30.5	152.5	[38]
Morus notabilis	357	29338	6.58	23.4906	6.84	24.4188	13.44	47.9808	14.1	50.337	3.67	13.1019	39.31	140.337	[39]
Musa acuminata	523	36542	11.45	59.8835	25.58	133.783	37.03	193.667	42.44	221.961	1.24	6.4852	43.72	228.656	[40]
Nelumbo nucifera	879	36385	15.98	140.464	24.59	216.146	40.57	356.61	46.38	407.68	1.79	15.7341	48.17	423.414	[41]
Nelumbo nucifera	929	26685	11.8	109.622	11.9	110.551	25.1	233.179	31.5	292.635	16.2	150.498	56.6	525.814	[42]
Oropetium thomaeum	250	28466	21.8	54.5	3.69	9.225	25.5	63.75	35.6	89	8.5	21.25	43.8	109.5	[43]
Oryza brachyantha	342	32038	4.53	15.4926	3.09	10.5678	8.74	29.8908	10.47	35.8074	18.7	63.954	29.17	99.7614	[44]
Oryza glaberrima	316	33164	10.41	32.8956	2.7	8.532	16.65	52.614	18.3	57.828	15.95	50.402	34.25	108.23	[45]
Oryza sativa	389	37544	12.03	46.7967	2.47	9.6083	19.85	77.2165	25.78	100.284	13.67	53.1763	39.5	153.655	[46]
Phalaenopsis equestris	1160	29431	39.66	460.056	6.95	80.62	53.25	617.7	54.41	631.156	4.62	53.592	59.65	691.94	[4]
Phaseolus vulgaris	587	26279	25.12	147.454	9.37	55.0019	36.66	215.194	39.36	231.043	5.5	32.285	45.42	266.615	[47]
Phoenix dactylifera	671	41660	4.17	27.9807	14.03	94.1413	18.2	122.122	21.99	147.553	0.32	2.1472	38.41	257.731	[48]
Phyllostachys heterocycla	2075	31987	24.6	510.45	12.3	255.225	37.3	773.975	38.5	798.875	9.5	197.125	59.1	1226.33	[49]
Picea abies	19600	28354	35.38	6934.48	16.13	3161.48	58.33	11432.7	59.29	11620.8	0.57	111.72	69.53	13627.9	[50]
Populus euphratica	496.5	34279	31.18	154.809	6.2	30.783	36.69	182.166	38.15	189.415	3.14	15.5901	42.48	210.913	[51]
Populus trichocarpa	480	41377	21.23	101.904	10.29	49.392	33.05	158.64	35.25	169.2	11.46	55.008	46.1	221.28	[51]
Prunus mume	280	31390	8.6	24.08	10	28	27.8	77.84	29.5	82.6	8.5	23.8	44.92	125.776	[52]
Prunus persica	265	27852	9.97	26.4205	8.6	22.79	19.56	51.834	20.55	54.4575	9.05	23.9825	37.14	98.421	[53]
Pyrus bretschneideri Rehd.	527	42812	25.49	134.332	16.88	88.9576	50.76	267.505	53.77	283.368	13.81	72.7787	68.43	360.626	[54]
Raphanus sativus	402	61572	1.9	7.638	2	8.04	3.9	15.678	9.7	38.994	2.6	10.452	26.6	106.932	[55]
Ricinus communis	350	31237	11.45	40.075	4.77	16.695	16.22	56.77	18.16	63.56	0.91	3.185	52.21	182.735	[56]
Selaginella moellendorffii	212	22285	21.1	44.732	2.7	5.724	35.6	75.472	35.6	75.472	1.78	3.7736	50	106	[57]
Sesamum indicum	274	27148	6.62	18.1388	7.33	20.0842	17.56	48.1144	21.84	59.8416	3.98	10.9052	28.46	77.9804	[58]
Setaria italica	423	38801	22.1	93.483	7.2	30.456	29.58	125.123	31.6	133.668	9.38	39.6774	46.44	196.441	[59]
Solanum commersonii	830	39290	28.46	236.218	4.31	35.773	34	282.2	37.8	313.74	4.56	37.848	44.5	369.35	[60]
Solanum lycopersicum	900	34727	19.7	177.3	6.3	56.7	61.8	556.2	62.3	560.7	0.9	8.1	63.2	568.8	[61]
Solanum melongena	1093	85446	25.4	277.622	3	32.79	28.8	314.784	31.4	343.202	2.1	22.953	70.4	769.472	[62]
Solanum pennellii	942	32273	37.05	349.011	8.39	79.0338	45	423.9	46.69	439.82	3.5	32.97	75	706.5	[63]
Solanum tuberosum	844	39031	28.8	243.072	3.9	32.916	29.4	248.136	35.6	300.464	4.5	37.98	64.2	541.848	[64]
Sorghum bicolor	730	34496	19	138.7	5.18	37.814	54.4	397.12	54.52	397.996	7.46	54.458	62	452.6	[46]
Symbiodinium minutum	1500	41925	0.27	4.05	0.3	4.5	0.46	6.9	1.05	15.75	0.5	7.5	6.11	91.65	[65]
Tarenaya hassleriana	290	28917	14.07	40.803	19.81	57.449	37.07	107.503	38.19	110.751	4.62	13.398	43.32	125.628	[66]
Thellungiella parvula	140	2891	2.46	3.444	1.92	2.688	4.38	6.132	5.55	7.77	1.15	1.61	7.46	10.444	[67]
Triticum aestivum	17000	124201	36.1	6137	10.8	1836	58.2	9894	59	10030	16.9	2873	76.6	13022	[68]
Triticum urartu	4940	34879	36.57	1806.56	9.89	488.566	46.66	2305	49.07	2424.06	9.77	482.638	66.88	3303.87	[69]
Vigna angularis	542	34183	19.58	106.124	10.53	57.0726	30.04	162.817	34.57	187.369	5.75	31.165	44.51	241.244	[70]
Vigna radiata var. radiata	548	22427	25.2	138.096	11.26	61.7048	45.39	248.737	45.41	248.847	2.5	13.7	48.39	265.177	[71]
Vitis vinifera	487	30434	14	68.18	4.8	23.376	6.3	30.681	19.4	94.478	1.4	6.818	21.5	104.705	[36]
Volvox carteri	138	14566	0.49	0.6762	0.16	0.2208	3.68	5.0784	5.85	8.073	1.35	1.863	21.45	29.601	[72]
Zea mays ssp. mays	2300	32000	46.4	1067.2	23.7	545.1	70.1	1612.3	75.6	1738.8	8.6	197.8	84.2	1936.6	[73]
Zizania latifolia	590	43703	13.2	77.88	15.97	94.223	29.8	175.82	31.05	183.195	7.11	41.949	37.65	222.135	[74]
Ziziphus jujuba	444	32808	17.32	76.9008	12.64	56.1216	29.96	133.022	38.03	168.853	8.8	39.072	46.82	207.881	[75]
Zostera marina	203	20450	19.27	39.1181	11.64	23.6292	30.9	62.727	35.99	73.0597	3.38	6.8614	63	127.89	[76]

## Sheet: 基因组-总重复
		616.1	4360	748	125	1250	1560	1308	328	260	630	485	833	3480	370	337	1448	536	120	46.2	738	391	406	367	450	350	214	1800	141.7	240	1115	868	1694	2500	775.2	2150	4289	2570	410	373	2000	472	742	582	500	357	523	879	929
		119.4	2873.68	455.981	23.9875	771.625	1068.6	693.24	137.104	73.06	228.753	141.572	430.411	2642.36	192.03	164.658	902.104	279.792	17.28	5.52552	429.073	145.491	170.967	75.235	88.65	84	47.936	169.38	90.688	57.24	680.261	363.779	1145.31	1618.75	438.686	1535.75	3465.51	882.795	152.397	91.012	665.8	155.618	314.608	285.122	152.5	140.337	228.656	423.414	525.814
		1	2	3	4	5	6	7	8	9	10	11	12	13	14	15	16	17	18	19	20	21	22	23	24	25	26	27	28	29	30	31	32	33	34	35	36	37	38	39	40	41	42	43	44	45	46	47	48
		9.26702	12.0901	9.54689	6.96578	10.2877	10.6073	10.3531	8.35755	8.02237	9.29921	8.92184	9.70217	11.7649	8.53138	8.3966	10.4998	9.06609	6.90689	5.52982	9.52748	8.61102	8.66534	8.51964	8.81378	8.45121	7.74147	10.8138	7.1467	7.90689	10.1228	9.76155	10.7262	11.2877	9.59842	11.0701	12.0664	11.3276	8.67948	8.54303	10.9658	8.88264	9.53528	9.18488	8.96578	8.47978	9.03067	9.77972	9.85953
		6.89966	11.4887	8.83283	4.58421	9.59176	10.0615	9.43721	7.09913	6.19101	7.83765	7.14539	8.74957	11.3676	7.58519	7.36333	9.81715	8.12821	4.11103	2.46611	8.74508	7.18479	7.41757	6.23333	6.47005	6.39232	5.58304	7.40412	6.50284	5.83895	9.40995	8.50692	10.1615	10.6607	8.77704	10.5847	11.7589	9.78593	7.25169	6.50798	9.37895	7.28187	8.29741	8.15543	7.25267	7.13275	7.83703	8.72593	9.03841
[truncated: 38 more columns]

## Sheet: sheet 1
Species	Genome size (Mb)	No. of genes	Ty3-gypsy(%)	Ty3-gypsy(Mb)	Ty1-copia(%)	Ty1-copia(Mb)	Retrotransposons(%)	Retrotransposons(Mb)	Transposons(%)	Transposons(Mb)	Total repeats(%)	Total repeats(Mb)	LTR(%)	LTR(Mb)	Reference
Actinidia chinensis	616.1	39040	6.62	40.7858	5.49	33.8239	14.59	89.889	4.79	29.5112	19.38	119.4	13.36	82.311	[1]
Aegilops tauschii	4360	43150	31.25	1362.5	9.91	432.076	44.03	1919.71	11.09	483.524	65.91	2873.68	41.35	1802.86	[2]
Amborella trichopoda	748	26846	25.34	189.543	13.65	102.102	46.54	348.119	7.91	59.1668	60.96	455.981	38.99	291.645	[3]
Arabidopsis thaliana	125	25498	7.37	9.2125	2.29	2.8625	13.51	16.8875	5.68	7.1	19.19	23.9875	10.3	12.875	[4]
Arachis duranensis	1250	36734	18.14	226.75	3.17	39.625	52.65	658.125	8.8	110	61.73	771.625	44.74	559.25	[5]
Arachis ipaensis	1560	41840	1.86	29.016	2.98	46.488	57.58	898.248	10.73	167.388	68.5	1068.6	45.72	713.232	[5]
Asparagus officinalis	1308	32237	4.16	54.4128	24.27	317.452	47.9	626.532	5.19	67.8852	53	693.24	28.43	371.864	[6]
Atalantia buxifolia	328	28420	12.71	41.6888	12.79	41.9512	27.67	90.7576	5.68	18.6304	41.8	137.104	27.17	89.1176	[7]
Brachypodium distachyon	260	25532	16.05	41.73	4.86	12.636	23.33	60.658	4.77	12.402	28.1	73.06	18.38	47.788	[8]
Brassica oleracea	630	45758	8.01	50.463	12.68	79.884	23.6	148.68	12.71	80.073	36.31	228.753	22.7	143.01	[9]
Brassica rapa	485	41174	9.53	46.2205	9.93	48.1605	22.67	109.95	6.52	31.622	29.19	141.572	15.7	76.145	[9]
Cajanus cajan	833	48680	11.79	98.2107	6.22	51.8126	19.18	159.769	4.53	37.7349	51.67	430.411	18.01	150.023	[10]
Capsicum annuum	3480	34903	51.12	1778.98	6.01	209.148	59.36	2065.73	5.42	188.616	75.93	2642.36	58.04	2019.79	[11]
Carica papaya	370	28629	27.8	102.86	5.5	20.35	40	148	0.2	0.74	51.9	192.03	33.3	123.21	[12]
Chenopodium pallidicaule	337	17961	18.67	62.9179	7.01	23.6237	27.27	91.8999	7.66	25.8142	48.86	164.658	25.65	86.4405	[13]
Chenopodium quinoa	1448	44776	28.46	412.101	8.22	119.026	45.26	655.365	6.24	90.3552	62.3	902.104	36.84	533.443	[13]
Chenopodium suecicum	536	21861	23.26	124.674	4.21	22.5656	30.09	161.282	3.76	20.1536	52.2	279.792	27.34	146.542	[13]
Chlamydomonas reinhardtii	120	15143	0.34	0.408	0.07	0.084	4.7	5.64	1.69	2.028	14.4	17.28	0.75	0.9	[14]
Chlorella variabilis	46.2	9791	1.36	0.62832	0.93	0.42966	4.65	2.1483	0.15	0.0693	11.96	5.52552	2.29	1.05798	[15]
Cicer arietinum	738	28269	19.75	145.755	18.45	136.161	45.64	336.823	9.32	68.7816	58.14	429.073	43.94	324.277	[16]
Citrus ichangensis	391	32067	7.61	29.7551	8.89	34.7599	18.49	72.2959	5.46	21.3486	37.21	145.491	18.76	73.3516	[7]
Citrus maxima	406	32579	13.74	55.7844	12.92	52.4552	29.63	120.298	5.31	21.5586	42.11	170.967	29.32	119.039	[7]
Citrus sinensis	367	29445	9.77	35.8559	7.84	28.7728	18.21	66.8307	2.28	8.3676	20.5	75.235	17.8	65.326	[17]
Cucumis melo	450	22427	7.2	32.4	5.5	24.75	14.7	66.15	5	22.5	19.7*	88.65*	12.7	57.15	[18]
Cucumis sativus	350	26682	3.86	13.51	5.51	19.285	12.16	42.56	2.88	10.08	24	84	10.37	36.295	[19]
Ectocarpus siliculosus	214	16256	2.2	4.708	2.4	5.136	9.4	20.116	2.6	5.564	22.4	47.936	4.6	9.844	[20]
Elaeis guineensis	1800	34802	1.25	22.5	5.18	93.24	8.31	149.58	0.31	5.58	9.41	169.38	7.37	132.66	[21]
Emiliania huxleyi	141.7	30569	0.005	0.007085	0.439	0.622063	1.12	1.58704	3	4.251	64	90.688	0.76	1.07692	[22]
Fragaria vesca	240	34809	6.39	15.336	5.33	12.792	16.37	39.288	6.44	15.456	23.85	57.24	15.93	38.232	[23]
Glycine max	1115	46430	29.52	329.148	12.47	139.041	42.24	470.976	16.5	183.975	61.01	680.261	41.99	468.189	[24]
Glycine soja	868	52395	18.87	163.792	9.65	83.762	32.81	284.791	6.63	57.5484	41.91	363.779	30.89	268.125	[25]
Gossypium arboreum	1694	41330	55.8	945.252	5.5	93.17	66.38	1124.48	1.64	27.7816	67.61	1145.31	61.3	1038.42	[26]
Gossypium hirsutum	2500	70478	25.33	633.25	5.72	143	52.29	1307.25	1.08	27	64.75	1618.75	50.2	1255	[27]
Gossypium raimondii	775.2	40976	33.83	262.25	11.1	86.0472	48.91	379.15	4.54	35.1941	56.59	438.686	46.07	357.135	[28]
Hevea brasiliensis	2150	68955	27.51	591.465	5.31	114.165	34.23	735.945	1.12	24.08	71.43	1535.75	33.1	711.65	[29]
Hordeum vulgare	4289	41949	21.3	913.557	16	686.24	75.2	3225.33	5.3	227.317	80.8	3465.51	75	3216.75	[30]
Humulus lupulus	2570	41228	12.72	326.904	4.23	108.711	32.58	837.306	0.72	18.504	34.35	882.795	32.29	829.853	[31]
Jatropha curcas	410	40929	19.6	80.36	8.03	32.923	29.91	122.631	2.04	8.364	37.17	152.397	29.86	122.426	[32]
Linum usitatissimum	373	43384	8.31	30.9963	9.79	36.5167	20.62	76.9126	3.8	14.174	24.4*	91.01*	18.4	68.632	[33]
Lolium perenne	2000	28455	20.33	406.6	7.05	141	28.82	576.4	3.53	70.6	33.29	665.8	27.43	548.6	[34]
Lotus japonicus	472	30799	8.81	41.5832	7.16	33.7952	19.23	90.7656	3.31	15.6232	32.97	155.618	18.02	85.0544	[35]
Malus × domestica	742	57386	25.2	186.984	5.5	40.81	37.6	278.992	0.9	6.678	42.4	314.608	31.1	230.762	[36]
Manihot esculenta	582	33033	27.86	162.145	4.17	24.2694	33.73	196.309	1.84	10.7088	48.99	285.122	32.53	189.325	[37]
Medicago truncatula	500	47845	5.7	28.5	4.1	20.5	26.5	132.5	3.4	17	30.5	152.5	24.2	121	[38]
Morus notabilis	357	29338	6.58	23.4906	6.84	24.4188	14.1	50.337	3.67	13.1019	39.31	140.337	13.44	47.9808	[39]
Musa acuminata	523	36542	11.45	59.8835	25.58	133.783	42.44	221.961	1.24	6.4852	43.72*	228.66*	37.03	193.667	[40]
Nelumbo nucifera	879	36385	15.98	140.464	24.59	216.146	46.38	407.68	1.79	15.7341	48.17	423.414	40.57	356.61	[41]
Nelumbo nucifera	929	26685	11.8	109.622	11.9	110.551	31.5	292.635	16.2	150.498	56.6	525.814	25.1	233.179	[42]
Oropetium thomaeum	250	28466	21.8	54.5	3.69	9.225	35.6	89	8.5	21.25	43.8	109.5	25.5	63.75	[43]
Oryza brachyantha	342	32038	4.53	15.4926	3.09	10.5678	10.47	35.8074	18.7	63.954	29.17*	99.76*	8.74	29.8908	[44]
Oryza glaberrima	316	33164	10.41	32.8956	2.7	8.532	18.3	57.828	15.95	50.402	34.25	108.23	16.65	52.614	[45]
Oryza sativa	389	37544	12.03	46.7967	2.47	9.6083	25.78	100.284	13.67	53.1763	39.5	153.655	19.85	77.2165	[46]
Phalaenopsis equestris	1160	29431	39.66	460.056	6.95	80.62	54.41	631.156	4.62	53.592	59.65	691.94	53.25	617.7	[4]
Phaseolus vulgaris	587	26279	25.12	147.454	9.37	55.0019	39.36	231.043	5.5	32.285	45.42	266.615	36.66	215.194	[47]
Phoenix dactylifera	671	41660	4.17	27.9807	14.03	94.1413	21.99	147.553	0.32	2.1472	38.41	257.731	18.2	122.122	[48]
Phyllostachys heterocycla	2075	31987	24.6	510.45	12.3	255.225	38.5	798.875	9.5	197.125	59.1	1226.33	37.3	773.975	[49]
Picea abies	19600	28354	35.38	6934.48	16.13	3161.48	59.29	11620.8	0.57	111.72	69.53	13627.9	58.33	11432.7	[50]
Populus euphratica	496.5	34279	31.18	154.809	6.2	30.783	38.15	189.415	3.14	15.5901	42.48	210.913	36.69	182.166	[51]
Populus trichocarpa	480	41377	21.23	101.904	10.29	49.392	35.25	169.2	11.46	55.008	46.1	221.28	33.05	158.64	[51]
Prunus mume	280	31390	8.6	24.08	10	28	29.5	82.6	8.5	23.8	44.92	125.776	27.8	77.84	[52]
Prunus persica	265	27852	9.97	26.4205	8.6	22.79	20.55	54.4575	9.05	23.9825	37.14	98.421	19.56	51.834	[53]
Pyrus bretschneideri Rehd.	527	42812	25.49	134.332	16.88	88.9576	53.77	283.368	13.81	72.7787	68.43	360.626	50.76	267.505	[54]
Raphanus sativus	402	61572	1.9	7.638	2	8.04	9.7	38.994	2.6	10.452	26.6	106.932	3.9	15.678	[55]
Ricinus communis	350	31237	11.45	40.075	4.77	16.695	18.16	63.56	0.91	3.185	52.21	182.735	16.22	56.77	[56]
Selaginella moellendorffii	212	22285	21.1	44.732	2.7	5.724	35.6	75.472	1.78	3.7736	50	106	35.6	75.472	[57]
Sesamum indicum	274	27148	6.62	18.1388	7.33	20.0842	21.84	59.8416	3.98	10.9052	28.46	77.9804	17.56	48.1144	[58]
Setaria italica	423	38801	22.1	93.483	7.2	30.456	31.6	133.668	9.38	39.6774	46.44	196.441	29.58	125.123	[59]
Solanum commersonii	830	39290	28.46	236.218	4.31	35.773	37.8	313.74	4.56	37.848	44.5	369.35	34	282.2	[60]
Solanum lycopersicum	900	34727	19.7	177.3	6.3	56.7	62.3	560.7	0.9	8.1	63.2*	568.8*	61.8	556.2	[61]
Solanum melongena	1093	85446	25.4	277.622	3	32.79	31.4	343.202	2.1	22.953	70.4	769.472	28.8	314.784	[62]
Solanum pennellii	942	32273	37.05	349.011	8.39	79.0338	46.69	439.82	3.5	32.97	75	706.5	45	423.9	[63]
Solanum tuberosum	844	39031	28.8	243.072	3.9	32.916	35.6	300.464	4.5	37.98	64.2	541.848	29.4	248.136	[64]
Sorghum bicolor	730	34496	19	138.7	5.18	37.814	54.52	397.996	7.46	54.458	62	452.6	54.4	397.12	[46]
Symbiodinium minutum	1500	41925	0.27	4.05	0.3	4.5	1.05	15.75	0.5	7.5	6.11	91.65	0.46	6.9	[65]
Tarenaya hassleriana	290	28917	14.07	40.803	19.81	57.449	38.19	110.751	4.62	13.398	43.32	125.628	37.07	107.503	[66]
Thellungiella parvula	140	28910	2.46	3.444	1.92	2.688	5.55	7.77	1.15	1.61	7.46	10.444	4.38	6.132	[67]
Triticum aestivum	17000	124201	36.1	6137	10.8	1836	59	10030	16.9	2873	76.6	13022	58.2	9894	[68]
Triticum urartu	4940	34879	36.57	1806.56	9.89	488.566	49.07	2424.06	9.77	482.638	66.88	3303.87	46.66	2305	[69]
Vigna angularis	542	34183	19.58	106.124	10.53	57.0726	34.57	187.369	5.75	31.165	44.51	241.244	30.04	162.817	[70]
Vigna radiata var. radiata	548	22427	25.2	138.096	11.26	61.7048	45.41	248.847	2.5	13.7	48.39	265.177	45.39	248.737	[71]
Vitis vinifera	487	30434	14	68.18	4.8	23.376	19.4	94.478	1.4	6.818	21.5	104.705	6.3	30.681	[36]
Volvox carteri	138	14566	0.49	0.6762	0.16	0.2208	5.85	8.073	1.35	1.863	21.45	29.601	3.68	5.0784	[72]
Zea mays ssp. mays	2300	32000	46.4	1067.2	23.7	545.1	75.6	1738.8	8.6	197.8	84.2	1936.6	70.1	1612.3	[73]
Zizania latifolia	590	43703	13.2	77.88	15.97	94.223	31.05	183.195	7.11	41.949	37.65	222.135	29.8	175.82	[74]
Ziziphus jujuba	444	32808	17.32	76.9008	12.64	56.1216	38.03	168.853	8.8	39.072	46.82	207.881	29.96	133.022	[75]
Zostera marina	203	20450	19.27	39.1181	11.64	23.6292	35.99	73.0597	3.38	6.8614	63	127.89	30.9	62.727	[76]
* only total transposable elements
References
1. Huang, S.; Ding, J.; Deng, D.; Tang, W.; Sun, H.; Liu, D,; Zhang, L.; Niu, X.; Zhang, X.; Meng, M.; et al. Draft genome of the kiwifruit Actinidia chinensis. Nat. Commun. 2013, 4, 2640–2648.
2. Jia, J.; Zhao, S.; Kong, X.; Li, Y.; Zhao, G.; He, W.; Appels, R.; Pfeifer, M.; Tao, Y.; Zhang, X.; et al. Aegilops tauschii draft genome sequence reveals a gene repertoire for wheat adaptation. Nature 2013, 496, 91–95.
3. Amborella Genome Project. The Amborella genome and the evolution of flowering plants. Science 2013, 342, 6165–6176.
4. Cai, J.; Liu, X.; Vanneste, K.; Proost, S.; Tsai, W.C.; Liu, K.W.; Chen, L.J.; He, Y.; Xu, Q.; Bian, C.; et al. The genome sequence of the orchid Phalaenopsis equestris. Nat. Genet. 2015, 47, 65–72.
5. Bertioli, D.J.; Cannon, S.B,.; Froenicke, L.; Huang, G.; Farmer, A.D.; Cannon, E.K.; Liu, X.; Gao, D.; Clevenger, J.; Dash, S.; et al. The genome sequences of Arachis duranensis and Arachis ipaensis, the diploid ancestors of cultivated peanut. Nat. Genet. 2016, 48, 438–446.
6. Li, S.F.; Gao, W.J.; Zhao, X.P.; Dong, T.Y.; Deng, C.L.; Lu, L.D. Analysis of transposable elements in the genome of Asparagus officinalis from high coverage sequence data. PLoS One 2014, 9, e97189.
7. Wang, X.; Xu, Y.; Zhang, S.; Cao, L.; Huang, Y.; Cheng, J.; Wu, G.; Tian, S.; Chen, C.; Liu, Y.; et al. Genomic analyses of primitive, wild and cultivated citrus provide insights into asexual reproduction. Nat. Genet. 2017, 49, 765–772.
8. International Brachypodium Initiative. Genome sequencing and analysis of the model grass Brachypodium distachyon. Nature 2010, 463, 763–768.
9. Liu, S.; Liu, Y.; Yang, X.; Tong, C.; Edwards, D.; Parkin, I.A.; Zhao, M.; Ma, J.; Yu, J.; Huang, S.; et al. The Brassica oleracea genome reveals the asymmetrical evolution of polyploid genomes. Nat. Commun. 2014, 5, 3930–3940.
10. Varshney, R.K.; Chen, W.; Li, Y.; Bharti, A.K.; Saxena, R.K.; Schlueter, J.A.; Donoghue, M.T.; Azam, S.; Fan, G.; Whaley, A.M.; et al. Draft genome sequence of pigeonpea (Cajanus cajan), an orphan legume crop of resource-poor farmers. Nat. Biotechnol. 2011, 30, 83–89.
11. Kim, S.; Park, M.; Yeom, S.I.; Kim, Y.M.; Lee, J.M.; Lee, H.A.; Seo, E.; Choi, J.; Cheong, K.; Kim, K.T.; et al. Genome sequence of the hot pepper provides insights into the evolution of pungency in Capsicum species. Nat. Genet. 2014, 46, 270–278.
12. Ming, R.; Hou, S.; Feng, Y.; Yu, Q.; Dionne-Laporte, A.; Saw, J.H.; Senin, P.; Wang, W.; Ly, B.V.; Lewis K.L.; et al. The draft genome of the transgenic tropical fruit tree papaya (Carica papaya Linnaeus). Nature 2008, 452, 991–996.
13. Jarvis, D.E.; Ho, Y.S.; Lightfoot, D.J.; Schmöckel, S.M.; Li, B.; Borm, T.J.; Ohyanagi, H.; Mineta, K.; Michell, C.T.; Saber, N.; et al. The genome of Chenopodium quinoa. Nature 2017, 542, 307–312.
14. Merchant, S.S.; Prochnik, S.E.; Vallon, O.; Harris, E.H.; Karpowicz, S.J.; Witman, G.B.; Terry, A.; Salamov, A.; Fritz-Laylin, L.K.; Maréchal-Drouard, L.; et al. The Chlamydomonas genome reveals the evolution of key animal and plant functions. Science 2007, 318, 245–250.
15. Blanc, G.; Duncan, G.; Agarkova, I.; Borodovsky, M.; Gurnon, J.; Kuo, A.; Lindquist, E.; Lucas, S.; Pangilinan, J.; Polle, J.; et al. The Chlorella variabilis NC64A genome reveals adaptation to photosymbiosis, coevolution with viruses, and cryptic sex. Plant Cell 2010, 22, 2943–2955.
16. Varshney, R.K.; Song, C.; Saxena, R.K.; Azam, S.; Yu, S.; Sharpe, A.G.; Cannon, S.; Baek, J.; Rosen, B.D.; Tar'an, B.; et al. Draft genome sequence of chickpea (Cicer arietinum) provides a resource for trait improvement. Nat. Biotechnol. 2013, 31, 240–246.
17. Xu, Q.; Chen, L.L.; Ruan, X.; Chen, D.; Zhu, A.; Chen, C.; Bertrand, D.; Jiao, W.B.; Hao, B.H.; Lyon, M.P.; et al. The draft genome of sweet orange (Citrus sinensis). Nat. Genet. 2013, 45, 59–66.
18. Garcia-Mas, J.; Benjak, A.; Sanseverino, W.; Bourgeois, M.; Mir, G.; González, V.M.; Hénaff, E.; Câmara, F.; Cozzuto, L.; Lowy, E.; et al. The genome of melon (Cucumis melo L.). Proc. Natl. Acad. Sci. USA. 2012, 109, 11872–11877.
19. Huang, S.; Li, R.; Zhang, Z.; Li, L.; Gu, X.; Fan, W.; Lucas, W.J.; Wang, X.; Xie, B.; Ni, P.; et al. The genome of the cucumber, Cucumis sativus L. Nat. Genet. 2009, 41, 1275–1281.
20. Cock, J.M.; Sterck, L.; Rouzé, P.; Scornet, D.; Allen, A.E.; Amoutzias, G.; Anthouard, V.; Artiguenave, F.; Aury, J.M.; Badger, J.H.; et al. The Ectocarpus genome and the independent evolution of multicellularity in brown algae. Nature 2010, 465, 617–621.
21. Singh, R.; Ong-Abdullah, M.; Low, E.T.; Manaf, M.A.; Rosli, R.; Nookiah, R.; Ooi, L.C.; Ooi, S.E.; Chan, K.L.; Halim, M.A.; et al. Oil palm genome sequence reveals divergence of interfertile species in Old and New worlds. Nature 2013, 500, 335–339.
22. Read, B.A.; Kegel, J.; Klute, M.J.; Kuo, A.; Lefebvre, S.C.; Maumus, F.; Mayer, C.; Miller, J.; Monier, A.; Salamov, A.; et al. Pan genome of the phytoplankton Emiliania underpins its global distribution. Nature 2013, 499, 209–213.
23. Shulaev, V.; Sargent, D.J.; Crowhurst, R.N.; Mockler, T.C.; Folkerts, O.; Delcher, A.L.; Jaiswal, P.; Mockaitis, K.; Liston, A.; Mane, S.P.; et al. The genome of woodland strawberry (Fragaria vesca). Nat. Genet. 2011, 43, 109–116.
24. Schmutz, J.; Cannon, S.B.; Schlueter, J.; Ma, J.; Mitros, T.; Nelson, W.; Hyten, D.L.; Song, Q.; Thelen, J.J.; Cheng, J.; et al. Genome sequence of the palaeopolyploid soybean. Nature 2010, 463, 178–183.
25. Qi, X.; Li, M.W.; Xie, M.; Liu, X.; Ni, M.; Shao, G.; Song, C.; Kay-Yuen Yim, A.; Tao, Y.; Wong, F.L.; et al. Identification of a novel salt tolerance gene in wild soybean by whole-genome sequencing. Nat. Commun. 2014, 5, 4340–4350.
26. Li, F.; Fan, G.; Wang, K.; Sun, F.; Yuan, Y.; Song, G.; Li, Q.; Ma, Z.; Lu, C.; Zou, C.; et al. Genome sequence of the cultivated cotton Gossypium arboreum. Nat. Genet. 2014, 46, 567–572.
27. Zhang, T.; Hu, Y.; Jiang, W.; Fang, L.; Guan, X.; Chen, J.; Zhang, J.; Saski, C.A.; Scheffler, B.E.; Stelly, D.M.; et al. Sequencing of allotetraploid cotton (Gossypium hirsutum L. acc. TM-1) provides a resource for fiber improvement. Nat. Biotechnol. 2015, 33, 531–537.
28. Wang, K.; Wang, Z.; Li, F.; Ye, W.; Wang, J.; Song, G.; Yue, Z.; Cong, L.; Shang, H.; Zhu, S.; et al. The draft genome of a diploid cotton Gossypium raimondii. Nat. Genet. 2012, 44, 1098–1103.
29. Rahman, A.Y.; Usharraj, A.O.; Misra, B.B.; Thottathil, G.P.; Jayasekaran, K.; Feng, Y.; Hou, S.; Ong, S.Y.; Ng, F.L.; Lee, L.S.; et al. Draft genome sequence of the rubber tree Hevea brasiliensis. BMC Genomics 2013, 2, 75–89.
30. Mascher, M.; Gundlach, H.; Himmelbach, A.; Beier, S.; Twardziok, S.O.; Wicker, T.; Radchuk, V.; Dockter, C.; Hedley, P.E.; Russell, J.; et al. A chromosome conformation capture ordered sequence of the barley genome. Nature 2017, 544, 427–433.
31. Natsume, S.; Takagi, H.; Shiraishi, A.; Murata, J.; Toyonaga, H.; Patzak, J.; Takagi, M.; Yaegashi, H.; Uemura, A.; Mitsuoka, C.; et al. The draft genome of hop (Humulus lupulus), an essence for brewing. Plant Cell Physiol. 2015, 56, 428–441.
32. Sato, S.; Hirakawa, H.; Isobe, S.; Fukai, E.; Watanabe, A.; Kato, M.; Kawashima, K.; Minami, C.; Muraki, A.; Nakazaki, N.; et al. Sequence analysis of the genome of an oil-bearing tree, Jatropha curcas L. DNA Res. 2011, 18, 65–76.
33. Wang, Z.; Hobson, N.; Galindo, L.; Zhu, S.; Shi, D.; McDill, J.; Yang, L.; Hawkins, S.; Neutelings, G.; Datla, R.; et al. The genome of flax (Linum usitatissimum) assembled de novo from short shotgun sequence reads. Plant J. 2012, 72, 461–473.
34. Byrne, S.L.; Nagy, I.; Pfeifer, M.; Armstead, I.; Swain, S.; Studer, B.; Mayer, K.; Campbell, J.D.; Czaban, A.; Hentrup, S.; et al. A synteny-based draft genome sequence of the forage grass Lolium perenne. Plant J. 2015, 84, 816–826.
35. Sato, S.; Nakamura, Y.; Kaneko, T.; Asamizu, E.; Kato, T.; Nakao, M.; Sasamoto, S.; Watanabe, A.; Ono, A.; Kawashima, K.; et al. Genome structure of the legume, Lotus japonicus. DNA Res. 2008, 15, 227–239.
36. Velasco, R.; Zharkikh, A.; Affourtit, J.; Dhingra, A.; Cestaro, A.; Kalyanaraman, A.; Fontana, P.; Bhatnagar, S.K.; Troggio, M.; Pruss, D.; et al. The genome of the domesticated apple (Malus × domestica Borkh.). Nat. Genet. 2010, 42, 833–839.
37. Bredeson, J.V.; Lyons, J.B.; Prochnik, S.E.; Wu, G.A.; Ha, C.M.; Edsinger-Gonzales, E.; Grimwood, J.; Schmutz, J.; Rabbi, I.Y.; Egesi, C.; et al. Sequencing wild and cultivated cassava and related species reveals extensive interspecific hybridization and genetic diversity. Nat. Biotechnol. 2016, 34, 562–570.
38. Young, N.D.; Debellé, F.; Oldroyd, G.E.; Geurts, R.; Cannon, S.B.; Udvardi, M.K.; Benedito, V.A.; Mayer, K.F.; Gouzy, J.; Schoof, H.; et al. The Medicago genome provides insight into the evolution of rhizobial symbioses. Nature 2011, 480, 520–524.
39. He, N.; Zhang, C.; Qi, X.; Zhao, S.; Tao, Y.; Yang, G.; Lee, T.H.; Wang, X.; Cai, Q.; Li, D.; et al. Draft genome sequence of the mulberry tree Morus notabilis. Nat. Commun. 2013, 4, 2445–2454.
40. D'Hont, A.; Denoeud, F.; Aury, J.M.; Baurens, F.C.; Carreel, F.; Garsmeur, O.; Noel, B.; Bocs, S.; Droc, G.; Rouard, M.; et al. The banana (Musa acuminata) genome and the evolution of monocotyledonous plants. Nature 2012, 488, 213–217.
41. Wang, Y.; Fan, G.; Liu, Y.; Sun, F.; Shi, C.; Liu, X.; Peng, J.; Chen, W.; Huang, X.; Cheng, S.; et al. The sacred lotus genome provides insights into the evolution of flowering plants. Plant J. 2013, 76, 557–567.
42. Ming, R.; VanBuren, R.; Liu, Y.; Yang, M.; Han, Y.; Li, L.T.; Zhang, Q.; Kim, M.J.; Schatz, M.C.; Campbell, M.; et al. Genome of the long-living sacred lotus (Nelumbo nucifera Gaertn.). Genome Biol. 2013, 14, R41.
43. VanBuren, R.; Bryant, D.; Edger, P.P.; Tang, H.; Burgess, D.; Challabathula, D.; Spittle, K.; Hall, R.; Gu, J.; Lyons, E.; et al. Single-molecule sequencing of the desiccation-tolerant grass Oropetium thomaeum. Nature 2015, 527, 508–511.
44. Chen, J.; Huang, Q.; Gao, D.; Wang, J.; Lang, Y.; Liu, T.; Li, B.; Bai, Z.; Luis, Goicoechea, J.; Liang, C.; et al. Whole-genome sequencing of Oryza brachyantha reveals mechanisms underlying Oryza genome evolution. Nat. Commun. 2013, 4, 1595–1603.
45. Wang, M.; Yu, Y.; Haberer, G.; Marri, P.R.; Fan, C.; Goicoechea, J.L.; Zuccolo, A.; Song, X.; Kudrna, D.; Ammiraju, J.S.; et al. The genome sequence of African rice (Oryza glaberrima) and evidence for independent domestication. Nat. Genet. 2014, 46, 982–988.
46. Paterson, A.H.; Bowers, J.E.; Bruggmann, R.; Dubchak, I.; Grimwood, J.; Gundlach, H.; Haberer, G.; Hellsten, U.; Mitros, T.; Poliakov, A.; et al. The Sorghum bicolor genome and the diversification of grasses. Nature 2009, 457, 551–556.
47. Schmutz, J.; McClean, P.E.; Mamidi, S.; Wu, G.A.; Cannon, S.B.; Grimwood, J.; Jenkins, J.; Shu, S.; Song, Q.; Chavarro, C.; et al. A reference genome for common bean and genome-wide analysis of dual domestications. Nat. Genet. 2014, 46, 707–713.
48. Al-Mssallem, I.S.; Hu, S.; Zhang, X.; Lin, Q.; Liu, W.; Tan, J.; Yu, X.; Liu, J.; Pan, L.; Zhang, T.J.; et al. Genome sequence of the date palm Phoenix dactylifera L. Nat. Commun. 2013, 4, 2274–2282.
49. Peng, Z.; Lu, Y.; Li, L.; Zhao, Q.; Feng, Q.; Gao, Z.; Lu, H.; Hu, T.; Yao, N.; Liu, K.Z.; et al. The draft genome of the fast-growing non-timber forest species moso bamboo (Phyllostachys heterocycla). Nat. Genet. 2013, 45, 456–461.
50. Nystedt, B.; Street, N.R.; Wetterbom, A.; Zuccolo, A.; Lin, Y.C.; Scofield, D.G.; Vezzi, F.; Delhomme, N.; Giacomello, S.; Alexeyenko, A.; et al. The Norway spruce genome sequence and conifer genome evolution. Nature 2013, 497, 579–584.
51. Ma, T.; Wang, J.; Zhou, G.; Yue, Z.; Hu, Q.; Chen, Y.; Liu, B.; Qiu, Q.; Wang, Z.; Zhang, J.; et al. Genomic insights into salt adaptation in a desert poplar. Nat. Commun. 2013, 4, 2797–2805.
52. Zhang, Q.; Chen, W.; Sun, L.; Zhao, F.; Huang, B.; Yang, W.; Tao, Y.; Wang, J.; Yuan, Z.; Fan, G.; et al. The genome of Prunus mume. Nat. Commun. 2012, 3, 1318–1325.
53. International Peach Genome Initiative, Verde, I.; Abbott, A.G.; Scalabrin, S.; Jung, S.; Shu, S.; Marroni, F.; Zhebentyayeva, T.; Dettori, M.T.; Grimwood, J.; et al. The high-quality draft genome of peach (Prunus persica) identifies unique patterns of genetic diversity, domestication and genome evolution. Nat. Genet. 2013, 45, 487–494.
54. Wu, J.; Wang, Z.; Shi, Z.; Zhang, S.; Ming, R.; Zhu, S.; Khan, M.A.; Tao, S.; Korban, S.S.; Wang, H.; et al. The genome of the pear (Pyrus bretschneideri Rehd.). Genome Res. 2013, 23, 396–408.
55. Kitashiba, H.; Li, F.; Hirakawa, H.; Kawanabe, T.; Zou, Z.; Hasegawa, Y.; Tonosaki, K.; Shirasawa, S.; Fukushima, A.; Yokoi, S.; Takahata, Y.; et al. Draft sequences of the radish (Raphanus sativus L.) genome. DNA Res. 2014, 21, 481–490.
56. Chan, A.P.; Crabtree, J.; Zhao, Q.; Lorenzi, H.; Orvis, J.; Puiu, D.; Melake-Berhan, A.; Jones, K.M.; Redman, J.; Chen, G.; et al. Draft genome sequence of the oilseed species Ricinus communis. Nat. Biotechnol. 2010, 28, 951–956.
57. Banks, J.A.; Nishiyama, T.; Hasebe, M.; Bowman, J.L.; Gribskov, M.; dePamphilis, C.; Albert, V.A.; Aono, N.; Aoyama, T.; Ambrose, B.A.; et al. The Selaginella genome identifies genetic changes associated with the evolution of vascular plants. Science 2011, 332, 960–963.
58. Wang, L.; Yu, S.; Tong, C.; Zhao, Y.; Liu, Y.; Song, C.; Zhang, Y.; Zhang, X.; Wang, Y.; Hua, W.; et al. Genome sequencing of the high oil crop sesame provides insight into oil biosynthesis. Genome Biol. 2014, 15, R39.
59. Zhang, G.; Liu, X.; Quan, Z.; Cheng, S.; Xu, X.; Pan, S.; Xie, M.; Zeng, P.; Yue, Z.; Wang, W.; et al. Genome sequence of foxtail millet (Setaria italica) provides insights into grass evolution and biofuel potential. Nat. Biotechnol. 2012, 30, 549–554.
60. Aversano, R.; Contaldi, F.; Ercolano, M.R.; Grosso, V.; Iorizzo, M.; Tatino, F.; Xumerle, L.; Dal Molin, A.; Avanzato, C.; Ferrarini, A.; et al. The Solanum commersonii genome sequence provides insights into adaptation to stress conditions and genome evolution of wild potato relatives. Plant Cell 2015, 27, 954–968.
61. Tomato Genome Consortium. The tomato genome sequence provides insights into fleshy fruit evolution. Nature 2012, 485, 635–641.
62. Hirakawa, H.; Shirasawa, K.; Miyatake, K.; Nunome, T.; Negoro, S.; Ohyama, A.; Yamaguchi, H.; Sato, S.; Isobe, S.; Tabata, S.; et al. Draft genome sequence of eggplant (Solanum melongena L.): the representative solanum species indigenous to the old world. DNA Res. 2014, 21, 649–660.
63. Bolger, A.; Scossa, F.; Bolger, M.E.; Lanz, C.; Maumus, F.; Tohge, T.; Quesneville, H.; Alseekh, S.; Sørensen, I.; Lichtenstein, G.;et al. The genome of the stress-tolerant wild tomato species Solanum pennellii. Nat. Genet. 2014, 46, 1034–1038.
64. Potato Genome Sequencing Consortium, Xu, X.; Pan, S.; Cheng, S.; Zhang, B.; Mu, D.; Ni, P.; Zhang, G.; Yang S.; Li R, et al. Genome sequence and analysis of the tuber crop potato. Nature 2011, 475, 189–195.
65. Shoguchi, E.; Shinzato, C.; Kawashima, T.; Gyoja, F.; Mungpakdee, S.; Koyanagi, R.; Takeuchi, T.; Hisata, K.; Tanaka, M.; Fujiwara, M.; et al. Draft assembly of the Symbiodinium minutum nuclear genome reveals dinoflagellate gene structure. Curr. Biol. 2013, 23, 1399–1408.
66. Cheng, S.; van den Bergh, E.; Zeng, P.; Zhong, X.; Xu, J.; Liu, X.; Hofberger, J.; de Bruijn, S.; Bhide, A.S.; Kuelahoglu, C.; et al. The Tarenaya hassleriana genome provides insight into reproductive trait and genome evolution of crucifers. Plant Cell 2013, 25, 2813–2830.
67. Dassanayake, M.; Oh, D.H.; Haas, J.S.; Hernandez, A.; Hong, H.; Ali, S.; Yun, D.J.; Bressan, R.A.; Zhu, J.K.; Bohnert, H.J.; Cheeseman, J.M.; et al. The genome of the extremophile crucifer Thellungiella parvula. Nat. Genet. 2011, 43, 913–918.
68. International Wheat Genome Sequencing Consortium (IWGSC). A chromosome-based draft sequence of the hexaploid bread wheat (Triticum aestivum) genome. Science 2014, 345, 1251788–1251798.
69. Ling, H.Q.; Zhao, S.; Liu, D.; Wang, J.; Sun, H.; Zhang, C.; Fan, H.; Li, D.; Dong, L.; Tao, Y.; et al. Draft genome of the wheat A-genome progenitor Triticum urartu. Nature 2013, 496, 87–90.
70. Yang, K.; Tian, Z.; Chen, C.; Luo, L.; Zhao, B.; Wang, Z.; Yu, L.; Li, Y.; Sun, Y.; Li, W.; et al. Genome sequencing of adzuki bean (Vigna angularis) provides insight into high starch and low fat accumulation and domestication. Proc. Natl. Acad. Sci. USA. 2015, 112, 13213–13218.
71. Kang, Y.J.; Kim, S.K.; Kim, M.Y.; Lestari, P.; Kim, K.H.; Ha, B.K.; Jun, T.H.; Hwang, W.J.; Lee, T.; Lee, J.; et al. Genome sequence of mungbean and insights into evolution within Vigna species. Nat. Commun. 2014, 5, 5443–5451.
72. Prochnik, S.E.; Umen, J.; Nedelcu, A.M.; Hallmann, A.; Miller, S.M.; Nishii, I.; Ferris, P.; Kuo, A.; Mitros, T.; Fritz-Laylin, L.K.; et al. Genomic analysis of organismal complexity in the multicellular green alga Volvox carteri. Science 2010, 329, 223–226.
73. Schnable, P.S.; Ware, D.; Fulton, R.S.; Stein, J.C.; Wei, F.; Pasternak, S.; Liang, C.; Zhang, J.; Fulton, L.; Graves, T.A.; et al. The B73 maize genome: complexity, diversity, and dynamics. Science 2009, 326, 1112–1115.
74. Guo, L.; Qiu, J.; Han, Z.; Ye, Z.; Chen, C.; Liu, C.; Xin, X.; Ye, C.Y.; Wang, Y.Y.; Xie, H.; et al. A host plant genome (Zizania latifolia) after a century-long endophyte infection. Plant J. 2015, 83, 600–609.
75. Liu, M.J.; Zhao, J.; Cai, Q.L.; Liu, G.C.; Wang, J.R.; Zhao, Z.H.; Liu, P.; Dai, L.; Yan, G.; Wang, W.J.; et al. The complex jujube genome provides insights into fruit tree biology. Nat. Commun. 2014, 5, 5315–5326.
76. Olsen, J.L.; Rouzé, P.; Verhelst, B.; Lin, Y.C.; Bayer, T.; Collen, J.; Dattolo, E.; De Paoli, E.; Dittami, S.; Maumus, F.; et al. The genome of the seagrass Zostera marina reveals angiosperm adaptation to the sea. Nature 2016, 530, 331–325.
